# Supplementary material for: Circulating biomarkers of antioxidant status and oxidative stress in people with cystic fibrosis: A systematic review and meta-analysis
Source: Redox Biol. 2020 Jan 23;32:101436. doi: 10.1016/j.redox.2020.101436 (PMC7264436; doi:10.1016/j.redox.2020.101436)
Supplement: Multimedia component 1 [file mmc1.xml]

<?xml version="1.0" encoding="UTF-8" standalone="no"?><data:data><datasets><author>zoe.saynor@port.ac.uk</author><type>0</type><dataset><value>1</value><reason>Data will be made available on request</reason><comments/></dataset></datasets></data:data>
